# Supplementary material for: Gait Alterations in Flatfoot Compared to Healthy Controls: A Systematic Review and Meta-Analysis
Source: J Clin Med. 2026 Apr 27;15(9):3324. doi: 10.3390/jcm15093324 (PMC13163992; doi:10.3390/jcm15093324)
Supplement: Supplementary file 1 [file jcm-15-03324-s001.zip]

Archive with 1 entries (1 files):
- jcm-4268088-supplementary.pdf
